# Supplementary material for: Cannabidiol Antiproliferative Effect in Triple-Negative Breast Cancer MDA-MB-231 Cells Is Modulated by Its Physical State and by IGF-1
Source: Int J Mol Sci. 2022 Jun 27;23(13):7145. doi: 10.3390/ijms23137145 (PMC9266539; doi:10.3390/ijms23137145)
Supplement: Supplementary file 1 [file ijms-23-07145-s001.zip]

Archive with 5 entries (5 files):
- CostaVideo1.wmv
- CostaVideo2.wmv
- CostaVideo3.wmv
- CostaVideo4.wmv
- Supplementary Figures.pptx
